# Supplementary material for: Plasma CXCL4–DNA/RNA Complexes and Anti-CXCL4 Antibodies Modulation in an SSc Cohort under Iloprost Treatment
Source: Reports (MDPI). 2024 Aug 2;7(3):66. doi: 10.3390/reports7030066 (PMC12225429; doi:10.3390/reports7030066)
Supplement: Supplementary file 1 [file reports-07-00066-s001.zip]

Archive with 1 entries (1 files):
- reports-3109468-supplementary.pdf
